# Supplementary material for: A modular platform to display multiple hemagglutinin subtypes on a single immunogen
Source: eLife. 2025 Dec 8;13:RP97364. doi: 10.7554/eLife.97364 (PMC12685301; doi:10.7554/eLife.97364)
Supplement: Figure 1—figure supplement 2—source data 2. [file elife-97364-fig1-figsupp2-data2.zip]

Archive with 2 entries (2 files):
- Figure 1- figure supplement 2- source data 2.pdf
- __MACOSX/._Figure 1- figure supplement 2- source data 2.pdf
