# Supplementary material for: A modular platform to display multiple hemagglutinin subtypes on a single immunogen
Source: eLife. 2025 Dec 8;13:RP97364. doi: 10.7554/eLife.97364 (PMC12685301; doi:10.7554/eLife.97364)
Supplement: Figure 5—source data 1. [file elife-97364-fig5-data1.zip]

Archive with 4 entries (4 files):
- Figure 5D source data- Negative stain EM 2.pdf
- __MACOSX/._Figure 5D source data- Negative stain EM 2.pdf
- Figure 5D source data- Negative Stain EM copy.pdf
- __MACOSX/._Figure 5D source data- Negative Stain EM copy.pdf
