# Supplementary material for: A modular platform to display multiple hemagglutinin subtypes on a single immunogen
Source: eLife. 2025 Dec 8;13:RP97364. doi: 10.7554/eLife.97364 (PMC12685301; doi:10.7554/eLife.97364)
Supplement: Figure 5—figure supplement 1—source data 2. [file elife-97364-fig5-figsupp1-data2.zip]

Archive with 2 entries (2 files):
- Figure 5- figure supplement 1 - source data 1.pdf
- __MACOSX/._Figure 5- figure supplement 1 - source data 1.pdf
